# Supplementary material for: Metabolic Footprinting of Microbial Systems Based on Comprehensive In Silico Predictions of MS/MS Relevant Data
Source: Metabolites. 2022 Mar 17;12(3):257. doi: 10.3390/metabo12030257 (PMC8949988; doi:10.3390/metabo12030257)
Supplement: Supplementary file 1 [file metabolites-12-00257-s001.zip]

Archive with 2 entries (2 files):
- ESM_1.pdf
- ESM_2.xlsx
